# Supplementary material for: Spatiotemporal distribution characteristics of Nanjing place names—Based on data mining of Tang-Song poetry and online travelogues
Source: PLoS One. 2025 Feb 24;20(2):e0319244. doi: 10.1371/journal.pone.0319244 (PMC12005594; doi:10.1371/journal.pone.0319244)
Supplement: S1 File — (XLSX) [file pone.0319244.s001.xlsx]

## Sheet: Sheet1
Serial Number	Ancient Place Name	Modern Place Name	Latitude and Longitude (E, N）	Author	Time	Emotion	Title
1	Poulou	Qingliangmen Bridge	118.763153, 32.052177	Wang Bo	667 AD	Negative	Bai Xia Yi Jian Tang Shaofu
2	Pubian	Qingliangmen Bridge	118.763153, 32.052177	Wang Changling	745 AD	Negative	Song Wei Shi'er Bingcao
3	Yancheng Road	Yancheng Avenue	118.841629, 32.137532	Wang Changling	745 AD	Neutral	Song Zhu Yue
4	Jiangshan	Zijin Mountain	118.859891, 32.076103	Wang Changling	745 AD	Neutral	Song Zhu Yue
5	Waguan Temple	No. 12 Hualu Beigang, Shuangtang Subdistrict, Qinhuai District	118.779294, 32.023698	Wang Wei	741 AD	Neutral	Ye Xuan Shangren
6	Kongcheng	Stone City	118.763203, 32.053073	Li Bai	725 AD	Negative	Jinling Chengxi Lou Yue Xia Yin
7	Xinting	Jiangsu Second Normal University (Xiaohang Campus)	118.752542, 31.979729	Li Bai	725 AD	Positive	Jinling Xinting
8	Chidao	Daxing Palace	118.801229, 32.047847	Li Bai	725 AD	Negative	Yue Ye Jinling Huai Gu
9	Guqiu	Zijin Mountain	118.859891, 32.076103	Li Bai	725 AD	Negative	Yue Ye Jinling Huai Gu
10	Queque Pavilion (Lou)	Ming City Wall Tai Cheng Scenic Area	118.802948, 32.068873	Li Bai	725 AD	Negative	Yue Ye Jinling Huai Gu
11	Fenghuang Tower (Phoenix Terrace)	Near Fengyou Temple	118.776896, 32.022283	Li Bai	725 AD	Negative	Yue Ye Jinling Huai Gu
12	Biedian	Daxing Palace	118.801229, 32.047847	Li Bai	725 AD	Negative	Yue Ye Jinling Huai Gu
13	Fangyuan	Daxing Palace	118.801229, 32.047847	Li Bai	725 AD	Negative	Yue Ye Jinling Huai Gu
14	Waguan Temple	No. 12 Hualu Beigang, Shuangtang Subdistrict, Qinhuai District	118.779294, 32.023698	Li Bin	725 AD	Neutral	Deng Waguan Temple Pavilion
15	Zhongshan	Zijin Mountain	118.859891, 32.076103	Li Bin	725 AD	Neutral	Deng Waguan Temple Pavilion
16	Yuhua Terrace	Yuhua Terrace Scenic Area	118.788054, 32.004004	Li Bin	725 AD	Positive	Deng Waguan Temple Pavilion
17	Changhe Gate	Yuhua Terrace Scenic Area	118.788054, 32.004004	Li Bin	725 AD	Neutral	Deng Waguan Temple Pavilion
18	Fenghuang Tower (Phoenix Terrace)	Near Fengyou Temple	118.776896, 32.022283	Li Bin	725 AD	Neutral	Deng Waguan Temple Pavilion
19	Tianzhu Temple	Jiming Temple?	118.776896, 32.022283	Li Bai	725 AD	Neutral	Song Cai Shi You Tianzhu Temple
20	Changganli	Changganli Community	118.785252, 32.017501	Li Bai	725 AD	Positive	Za Qu Ge Ci Changganxing
21	Bai Men (Xuanyang Gate)	Changfu Street Subway Station	118.798793, 32.04006	Li Bai	725 AD	Positive	Xianghe Ge Ci Yang Pan'er
22	Xinting	Jiangsu Second Normal University (Xiaohang Campus)	118.752542, 31.979729	Li Bai	725 AD	Positive	Jinling Xinting
23	Dongshan	Jiangning Dongshan	118.851794, 31.958522	Li Bai	726 AD	Positive	Shi Jinling Zi
24	Dongshan	Jiangning Dongshan	118.851794, 31.958522	Li Bai	726 AD	Neutral	Chu Ji Jinling Zi Cheng Lu Liu Sishou Qiyi
25	Dongshan	Jiangning Dongshan	118.851794, 31.958522	Li Bai	726 AD	Negative	Chu Ji Jinling Zi Cheng Lu Liu Sishou Qiyi
26	Tushan	Jiangning Dongshan	118.851794, 31.958522	Li Bai	726 AD	Negative	Dong Shan Yin
27	Banqiao	Banqiao	118.67041, 31.929678	Li Bai	726 AD	Negative	Qiu Ye Banqiao Pu Fan Yue Du Zhuo Huai Xie Tiao
28	Zhouzhu	Jiangxinzhou	118.710073, 32.038541	Li Bai	726 AD	Negative	Qiu Ye Banqiao Pu Fan Yue Du Zhuo Huai Xie Tiao
29	Zhenglu Pavilion (Bai Xia Pavilion)	Zhongshanmen Square	118.83588, 32.045481	Li Bai	726 AD	Positive	Ye Xia Zhenglu Pavilion
30	Shan (Mountain)	Zijin Mountain	118.859891, 32.076103	Li Bai	726 AD	Neutral	Jinling San Shou Qiyi
31	Li Palace	Daxing Palace	118.801229, 32.047847	Li Bai	726 AD	Negative	Jinling San Shou Qiyi
32	Hou Lake	Xuanwu Lake	118.803993, 32.076375	Li Bai	726 AD	Negative	Jinling San Shou Qiyi
33	Jiangzhou	Jiangxinzhou	118.710073, 32.038541	Li Bai	726 AD	Negative	Jinling San Shou Qiyi
34	Gu Dian	Daxing Palace	118.801229, 32.047847	Li Bai	726 AD	Neutral	Jinling San Shou Qiyi
35	Fenghuang Terrace	Near Fengyou Temple	118.776896, 32.022283	Li Bai	747 AD	Negative	Deng Jinling Fenghuang Terrace
36	Wu Palace	Daxing Palace	118.801229, 32.047847	Li Bai	747 AD	Negative	Deng Jinling Fenghuang Terrace
37	San Mountain	San Mountain Jiji	118.613197, 31.926343	Li Bai	747 AD	Neutral	Deng Jinling Fenghuang Terrace
38	Bailu Zhou	Bai Lu Village, Shazhouwei	118.683454, 31.995058	Li Bai	747 AD	Neutral	Deng Jinling Fenghuang Terrace
39	Stone City	Stone City Site Park	118.763203, 32.053073	Li Bai	747 AD	Neutral	Jinling Ge Songbie Fan Xuan
40	Zhongshan	Zijin Mountain	118.859891, 32.076103	Li Bai	747 AD	Neutral	Jinling Ge Songbie Fan Xuan
41	Jingyang Well	Yan Zhi Well	118.802599, 32.06781	Li Bai	747 AD	Negative	Jinling Ge Songbie Fan Xuan
42	Yecheng	Chaotian Palace	118.781481, 32.039201	Li Bai	747 AD	Neutral	Deng Jinling Yecheng Northwest Xie An Dun
43	Xie An Dun (Northwest of Yecheng)	Chaotian Palace	118.781481, 32.039201	Li Bai	747 AD	Neutral	Deng Jinling Yecheng Northwest Xie An Dun
44	Bailu Zhou	Bai Lu Village, Shazhouwei	118.683454, 31.995058	Li Bai	747 AD	Positive	Deng Jinling Yecheng Northwest Xie An Dun
45	Qinglong Mountain	Qinglong Mountain	119.065326, 32.168863	Li Bai	747 AD	Positive	Deng Jinling Yecheng Northwest Xie An Dun
46	Fenghuang Terrace	Near Fengyou Temple	118.776896, 32.022283	Li Bai	747 AD	Neutral	Deng Jinling Yecheng Northwest Xie An Dun
47	Shizi Alley	South of Xuanwu Lake (tentative Wumiao Gate)	118.805638, 32.068859	Li Bai	747 AD	Negative	Jinling Baiyang Shizijie
48	Palace City	Daxing Palace	118.801229, 32.047847	Li Bai	747 AD	Negative	Jinling Baiyang Shizijie
49	Laolaoting (South of Xinting)	South of Jiangsu Second Normal University (Xiaohang Campus)	118.747144, 31.972303	Li Bai	747 AD	Negative	Laolaoting
50	Xijiao Pavilion	South of Jiangsu Second Normal University (Xiaohang Campus)	118.747144, 31.972303	Li Bai	747 AD	Neutral	Xijiao Pavilion
51	Meigang	Meigang	118.788784, 32.009184	Li Bai	747 AD	Neutral	Deng Meigang Wang Jinling Zeng Zun Di Gaozuo Temple Monk Zhongfu
52	Gaozuo Temple	Gaozuo Temple	118.788363, 32.007355	Li Bai	747 AD	Neutral	Deng Meigang Wang Jinling Zeng Zun Di Gaozuo Temple Monk Zhongfu
53	Zhongshan	Zijin Mountain	118.859891, 32.076103	Li Bai	747 AD	Positive	Deng Meigang Wang Jinling Zeng Zun Di Gaozuo Temple Monk Zhongfu
54	Wu Palace	Daxing Palace	118.801229, 32.047847	Li Bai	747 AD	Negative	Ye Tian Huangque Xing
55	Fenghuang Terrace	Menxi (tentative Gaogangli)	118.782013, 32.020653	Li Bai	748 AD	Neutral	Jinling Fenghuang Terrace Zhi Jiu
56	Shengong	Daxing Palace	118.801229, 32.047847	Li Bai	748 AD	Negative	Jinling Fenghuang Terrace Zhi Jiu
57	Shuiting (Southern Garden of Qi Dynasty, also Lu Ji's former residence)	Changgan Bridge	118.787985, 32.018008	Li Bai	748 AD	Neutral	Ti Jinling Wang Chushi Shuiting
58	Chengxi Guo	Stone City Site Park	118.763203, 32.053073	Li Bai	748 AD	Negative	Gua Xi Jiang Shang Dai Yue You Huai
59	Queque Pavilion	Ming City Wall Tai Cheng Scenic Area	118.802948, 32.068873	Li Bai	748 AD	Negative	Gua Xi Jiang Shang Dai Yue You Huai
60	West City	Stone City Site Park	118.763203, 32.053073	Li Bai	748 AD	Neutral	Wan Yue Jinling Chengxi Sun Chu Jiudu Da Shu Ge Chui Riwan Cheng Zui Zhu Zi Qijin Qiu Sha Jin Zhi Shitou Fang Cui Si Shiyu
61	Sun Chu Pavilion	Southeast of Mochou Lake	118.765596, 32.043276	Li Bai	748 AD	Positive	Wan Yue Jinling Chengxi Sun Chu Jiudu Da Shu Ge Chui Riwan Cheng Zui Zhu Zi Qijin Qiu Sha Jin Zhi Shitou Fang Cui Si Shiyu
62	Stone City	Stone City Site Park	118.763203, 32.053073	Li Bai	748 AD	Neutral	Wan Yue Jinling Chengxi Sun Chu Jiudu Da Shu Ge Chui Riwan Cheng Zui Zhu Zi Qijin Qiu Sha Jin Zhi Shitou Fang Cui Si Shiyu
63	Yanmen Mountain (Jiangning Prefecture, Shangyuan County, 60 li southeast)	Stone City Site Park	118.763203, 32.053073	Li Bai	748 AD	Positive	Jinling Jiang Shang Yu Pengchi Yinzhe
64	Bai Men (Jiankang Xuanyang Gate, commonly known as)	Changfu Street Subway Station (tentative)	118.798793, 32.04006	Li Bai	749 AD	Negative	Jinling Song Zhang Shiyi Za You Dongwu
65	Chicheng	Daxing Palace	118.801229, 32.047847	Li Bai	749 AD	Negative	Jinling Song Zhang Shiyi Za You Dongwu
66	Laolaoting (South of Xinting)	South of Jiangsu Second Normal University (Xiaohang Campus)	118.747144, 31.972303	Li Bai	749 AD	Negative	Laolaoting Ge
67	Zhongshan	Zijin Mountain	118.859891, 32.076103	Li Bai	750 AD	Neutral	Liubie Jinling Zhonggong
68	Xinlinpu	Xishanqiao	118.722115, 31.961791	Li Bai	754 AD	Neutral	Xinlinpu Zufeng Jiu Youren
69	Beihu	Xuanwu Lake	118.803993, 32.076375	Li Bai	754 AD	Positive	Xinlinpu Zufeng Jiu Youren
70	Dongmen	Zhongshanmen	118.832359, 32.044929	Li Bai	754 AD	Positive	Xinlinpu Zufeng Jiu Youren
71	Beihu	Xuanwu Lake	118.803993, 32.076375	Li Bai	754 AD	Positive	Chunri Pei Yang Ningji Guan Guan Yan Beihu Ganguo Zuo
72	Zhongshan	Zijin Mountain	118.859891, 32.076103	Li Bai	754 AD	Neutral	Chunri Pei Yang Ningji Guan Guan Yan Beihu Ganguo Zuo
73	Imperial Palace	Daxing Palace	118.801229, 32.047847	Li Bai	754 AD	Negative	Chunri Pei Yang Ningji Guan Guan Yan Beihu Ganguo Zuo
74	Bailu Zhou	Bai Lu Village, Shazhouwei	118.683454, 31.995058	Li Bai	754 AD	Neutral	Su Bailu Zhou Ji Yang Ning
75	Zhujiao Gate (South Gate of the Six Dynasties Capital)	Zhonghuamen	118.788191, 32.019008	Li Bai	754 AD	Neutral	Su Bailu Zhou Ji Yang Ning
76	Xinlinpu	Xishanqiao	118.722115, 31.961791	Li Bai	754 AD	Neutral	Song Youren You Meihu
77	Meihu	Xuanwu Lake	118.803993, 32.076375	Li Bai	754 AD	Positive	Song Youren You Meihu
78	San Mountain	San Mountain Jiji	118.613197, 31.926343	Li Bai	761 AD	Neutral	San Mountain Wang Jinling Ji Yin Shu
79	Bailu Zhou	Bai Lu Village, Shazhouwei	118.683454, 31.995058	Li Bai	761 AD	Neutral	Song Yin Shu San Shou Qiyi
80	Qinglong Mountain	Qinglong Mountain	119.065326, 32.168863	Li Bai	761 AD	Neutral	Song Yin Shu San Shou Qiyi
81	Zhongshan	Zijin Mountain	118.859891, 32.076103	Li Bai	761 AD	Neutral	Jinling Ting Han Shi Lang Chuidi
82	Dongshan	Jiangning Dongshan	118.851794, 31.958522	Li Bai	761 AD	Positive	Song Han Shilang Zhi Guangde
83	Yecheng	Chaotian Palace	118.781481, 32.039201	Liu Yuxi	826 AD	Neutral	Jinling Huai Gu
84	Zhenglu Pavilion	Zhongshanmen Square	118.83588, 32.045481	Liu Yuxi	826 AD	Neutral	Jinling Huai Gu
85	Caizhou (Fangzhou) (Bailu Zhou)	Bai Lu Village, Shazhouwei	118.683454, 31.995058	Liu Yuxi	826 AD	Neutral	Jinling Huai Gu
86	Mu Fu	Mufu Mountain	118.796952, 32.132208	Liu Yuxi	826 AD	Neutral	Jinling Huai Gu
87	Tai Cheng	Ming City Wall Tai Cheng Scenic Area	118.802948, 32.068873	Liu Yuxi	826 AD	Neutral	Tai Cheng Huai Gu
88	Ye Ze	Xuanwu Lake	118.803993, 32.076375	Liu Yuxi	826 AD	Negative	Tai Cheng Huai Gu
89	Jiangtan Garden (near Xinlinpu)	Xishanqiao	118.722115, 31.961791	Li He	815 AD	Neutral	Zhui Fu Hua Jiangtan Garden Si Shou Qiyi
90	Wu Garden (Beiyuan)	Near Jiming Temple	118.801861, 32.067125	Li He	815 AD	Neutral	Zhui Fu Hua Jiangtan Garden Si Shou Qiyi
91	Tai Cheng	Ming City Wall Tai Cheng Scenic Area	118.802948, 32.068873	Li He	815 AD	Neutral	Zhui Fu Hua Jiangtan Garden Si Shou Qiyi
92	Jingyang Bell	Daxing Palace	118.801229, 32.047847	Li He	815 AD	Neutral	Zhui Fu Hua Jiangtan Garden Si Shou Qiyi
93	Palace, Jiaofang	Daxing Palace	118.801229, 32.047847	Guan Xiu	869 AD	Negative	Chen Palace Poem
94	Chen Palace	Daxing Palace	118.801229, 32.047847	Guan Xiu	869 AD	Negative	Chen Palace Poem
95	Qingxi	Qingxi Road	118.829471, 32.049561	Luo Yin	883 AD	Negative	Qingxi Jiang Linggong Residence
96	Jinzhu Well (Wu Wang Gu Gong Well)	Daxing Palace	118.801229, 32.047847	Luo Yin	883 AD	Negative	Qingxi Jiang Linggong Residence
97	Stone City	Stone City Site Park	118.763203, 32.053073	Luo Yin	883 AD	Negative	Chunri Deng Shangyuan Stone City
98	Taiping Temple	Linggu Temple	118.874542, 32.061199	Luo Yin	883 AD	Negative	Chunri Deng Shangyuan Stone City
99	Waguan Temple (Waguan Temple)	No. 12 Hualu Beigang, Shuangtang Subdistrict, Qinhuai District	118.779294, 32.023698	Luo Yin	886 AD	Negative	Deng Waguan Temple Pavilion
100	Tai Cheng	Ming City Wall Tai Cheng Scenic Area	118.802948, 32.068873	Luo Yin	886 AD	Negative	Deng Waguan Temple Pavilion
101	Qixia Temple	Qixia Temple	118.962864, 32.156903	Pi Rixiu	863 AD	Neutral	You Qixia Temple
102	Shangyuan County	Near Jiangning District, Nanjing City, Jiangsu Province	118.853704, 31.959903	Wei Zhuang	887 AD	Negative	Shangyuan County
103	Jiang Yan Old Residence	Near Huaiqing Bridge	118.80051, 32.02995	Wei Zhuang	887 AD	Negative	Shangyuan County
104	Jiang Emperor Temple	Jiangwang Temple	118.837643, 32.083553	Wei Zhuang	887 AD	Positive	Ye Jiang Emperor Temple
105	Jianye City	Daxing Palace	118.801229, 32.047847	Wei Zhuang	887 AD	Positive	Ye Jiang Emperor Temple
106	Tai Cheng	Ming City Wall Tai Cheng Scenic Area	118.802948, 32.068873	Wei Zhuang	887 AD	Negative	Tai Cheng
107	Changgan Pond	Changgan Bridge	118.787985, 32.018008	Wei Zhuang	887 AD	Neutral	Changgan Pond Farewell to Xu Maocai
108	Stone City	Stone City Site Park	118.763203, 32.053073	Zheng Gu	866 AD	Negative	Wild Goose
109	Yangzi River Head (Tang Dynasty ferry at the confluence of the Yangtze River and Qinhuai River)	Near Shuiximen	118.758862, 32.038771	Zheng Gu	867 AD	Negative	Huai Shang Yu Youren Bie
110	Dongshan	Jiangning Dongshan	118.851794, 31.958522	Xu Xian	961 AD	Positive	He Menxia Yin Shilang Xin Cha Ershiyun
111	Yan Xianggong (Yan Xu) Residence	Jiangning Dongshan	118.851794, 31.958522	Xu Xian	965 AD	Positive	Yan Xianggong's Peony
112	Beihu	Xuanwu Lake	118.803993, 32.076375	Xu Xian	968 AD	Neutral	You Shengfu Houhu Ting Xian Yan Xianyi Xian Gui
113	Beiyuan (Southern Tang Forbidden Garden)	Near Jiming Temple	118.801861, 32.067125	Xu Xian	969 AD	Neutral	Beiyuan Shiyuan Huaizhao Shi Qiyi
114	Shangyuan (Southern Dynasties Imperial Garden)	Near Jiming Temple	118.801861, 32.067125	Xu Xian	969 AD	Neutral	Liu Zhi Ci Shi Shou Qiyi
115	Phoenix Tower (Beiyuan?)	Near Fengyou Temple	118.776896, 32.022283	Xu Xian	969 AD	Neutral	Liu Zhi Ci Shi Shou Qiyi
116	Xuanwu Lake	Xuanwu Lake	118.803993, 32.076375	Xu Xian	969 AD	Neutral	Fenghe Gongfu Xiangji Huaijiu Sishun
117	Dongshan	Jiangning Dongshan	118.851794, 31.958522	Xu Xian	969 AD	Neutral	Fenghe Gongfu Xiangji Huaijiu Sishun
118	Hualin Garden	Ming City Wall Tai Cheng Scenic Area	118.802948, 32.068873	Xu Xian	969 AD	Neutral	Fenghe Gongfu Xiangji Huaijiu Sishun
119	Tai Cheng	Ming City Wall Tai Cheng Scenic Area	118.802948, 32.068873	Xu Xian	971 AD	Neutral	Fenghe Yuzhi Zhujiu
120	Tao Ye Jin Head	Taoye Ferry	118.799653, 32.029448	Xu Xian	971 AD	Neutral	You Ting Ni Chuyi Yuyi Qu
121	Bailu Zhou	Bai Lu Village, Shazhouwei	118.683454, 31.995058	Xu Xian	971 AD	Positive	You Ting Ni Bailu Zhou Jiangou Song Chen Jun
122	Stone City (Shitou City)	Stone City Site Park	118.763203, 32.053073	Kou Zhun	1001 AD	Negative	Jinling Huai Gu
123	Tai Cheng Temple	Ming City Wall Tai Cheng Scenic Area	118.802948, 32.068873	Lin Bu	1003 AD	Neutral	Tai Cheng Temple Shuiting
124	Cuimei Pavilion	Qingliang Temple	118.802654, 32.024475	Lin Bu	1003 AD	Neutral	Cuimei Pavilion
125	Jiangshan	Zijin Mountain	118.859891, 32.076103	Su Shi	1084 AD	Neutral	Tong Wang Shengzhi You Jiangshan
126	Qinglian (Wang Anshi's former residence)	Zhongshanmen North, Banshan Temple	118.832359, 32.044929	Su Shi	1084 AD	Neutral	Tong Wang Shengzhi You Jiangshan
127	Shangxin Pavilion	Shangxin Pavilion	118.775025, 32.0349	Su Shi	1084 AD	Neutral	Yu Jia Ao Jinling Shangxin Pavilion Song Wang Shengzhi Longtu
128	Bailu Zhou	Bai Lu Village, Shazhouwei	118.683454, 31.995058	Su Shi	1084 AD	Neutral	Yu Jia Ao Jinling Shangxin Pavilion Song Wang Shengzhi Longtu
129	Banshan Pavilion	Zhongshanmen North, Banshan Temple	118.832359, 32.044929	Su Shi	1084 AD	Neutral	Banshan Pavilion
130	Stone City	Stone City Site Park	118.763203, 32.053073	Su Shi	1084 AD	Negative	Shui Long Yin Wild Goose
131	Qinhuai	Qinhuai River	118.763203, 32.053073	Su Shi	1084 AD	Negative	Linjiang Xian
132	Zhongshan	Zijin Mountain	118.859891, 32.076103	Su Shi	1094 AD	Neutral	Liu Yue Qi Ri Bo Jinling, Zufeng, Received Letter from Zhongshan Quan Gong, Sent Poem as Thanks
133	Jiangshan	Zijin Mountain	118.859891, 32.076103	Su Shi	1094 AD	Neutral	Liu Yue Qi Ri Bo Jinling, Zufeng, Received Letter from Zhongshan Quan Gong, Sent Poem as Thanks
134	Qingliang Temple	Qingliang Temple	118.767274, 32.055064	Su Shi	1094 AD	Neutral	Zeng Qingliang Temple He Zen Master
135	Bailu Pavilion	Near Bai Lu Village, Shazhouwei	118.683454, 31.995058	Su Zhe	1080 AD	Neutral	He Kong Wuzhong Jinling Jiu Yong
136	Bailu Zhou	Bai Lu Village, Shazhouwei	118.683454, 31.995058	Su Zhe	1080 AD	Neutral	He Kong Wuzhong Jinling Jiu Yong
137	Lan Hui Pavilion (near Phoenix Terrace)	Near Fengyou Temple	118.776896, 32.022283	Su Zhe	1080 AD	Neutral	He Kong Wuzhong Jinling Jiu Yong
138	Phoenix Terrace	Near Fengyou Temple	118.776896, 32.022283	Su Zhe	1080 AD	Neutral	He Kong Wuzhong Jinling Jiu Yong
139	Tianqing Temple	Chaotian Palace	118.781481, 32.039201	Su Zhe	1080 AD	Neutral	He Kong Wuzhong Jinling Jiu Yong
140	Yecheng	Chaotian Palace	118.781481, 32.039201	Su Zhe	1080 AD	Neutral	He Kong Wuzhong Jinling Jiu Yong
141	Bian Hu Mu	Near Tianqing Temple	118.781481, 32.039201	Su Zhe	1080 AD	Neutral	He Kong Wuzhong Jinling Jiu Yong
142	Gaozhai	Near Tianqing Temple	118.781481, 32.039201	Su Zhe	1080 AD	Neutral	He Kong Wuzhong Jinling Jiu Yong
143	Cijun Pavilion (Huazang Temple)	Near Tianqing Temple	118.781481, 32.039201	Su Zhe	1080 AD	Neutral	He Kong Wuzhong Jinling Jiu Yong
144	Jianjiang Pavilion	Zijin Mountain	118.859891, 32.076103	Su Zhe	1080 AD	Neutral	He Kong Wuzhong Jinling Jiu Yong
145	Dinglin Temple (Monastery)	Zijin Mountain	118.859891, 32.076103	Su Zhe	1080 AD	Neutral	He Kong Wuzhong Jinling Jiu Yong
146	Badedexue Water	Zijin Mountain	118.859891, 32.076103	Su Zhe	1080 AD	Neutral	He Kong Wuzhong Jinling Jiu Yong
147	Zhongshan	Zijin Mountain	118.859891, 32.076103	Su Zhe	1080 AD	Neutral	You Zhongshan
148	Shuiting	Liuhe	118.859891, 32.076103	Qin Guan	1076 AD	Negative	Guo Liuhe Shuiting Huai Pei Boshi
149	Qinhuai	Qinhuai River	118.859891, 32.076103	Qin Guan	1076 AD	Negative	Mu Lan Hua Man
150	Xie An Dun	Zijin Mountain	118.859891, 32.076103	He Zhu	1088 AD	Negative	Yu Bo Jinling Xun Wang Jingong Chenji
151	Xiaosi	Zhongshanmen North, Banshan Temple	118.832359, 32.044929	He Zhu	1088 AD	Negative	Yu Bo Jinling Xun Wang Jingong Chenji
152	Xizhou (Gate)	Hanzhong Gate	118.77355, 32.048671	He Zhu	1088 AD	Negative	Yu Bo Jinling Xun Wang Jingong Chenji
153	Stone City	Stone City Site Park	118.763203, 32.053073	He Zhu	1088 AD	Negative	Da Sun Xi Jian Qingliang He Shangren Ershou Qiyi
154	Qiyun Pavilion	Ming City Wall Tai Cheng Scenic Area	118.802948, 32.068873	He Zhu	1088 AD	Negative	He Tongxing Pan Sheng Yiyu Yiyu Ershou Qiyi
155	Zhujiao Street	Zhonghua Road	118.790397, 32.026711	He Zhu	1088 AD	Neutral	Yan Xiao Zhai/ Huan Xi Sha Qiyi
156	Stone City	Stone City Site Park	118.763203, 32.053073	He Zhu	1088 AD	Negative	Jin Feng Gou
157	Mochou	Mochou Lake	118.765596, 32.043276	He Zhu	1088 AD	Negative	Jin Feng Gou
158	Changgan Temple Tower	Changgan Bridge	118.787985, 32.018008	He Zhu	1090 AD	Negative	Ti Jinling Changgan Temple Tower
159	Bailu Zhou	Bai Lu Village, Shazhouwei	118.683454, 31.995058	He Zhu	1091 AD	Neutral	Zufeng Bailu Zhou Zhao Na Shangren
160	Fenghuang Terrace	Near Fengyou Temple	118.776896, 32.022283	He Zhu	1091 AD	Neutral	Zufeng Bailu Zhou Zhao Na Shangren
161	Zhongfu	Zijin Mountain	118.859891, 32.076103	He Zhu	1091 AD	Neutral	Zufeng Bailu Zhou Zhao Na Shangren
162	Zhongshan	Zijin Mountain	118.859891, 32.076103	He Zhu	1091 AD	Neutral	Chongyou Zhongshan Dinglin Temple
163	Dinglin Temple	Zijin Mountain	118.859891, 32.076103	He Zhu	1091 AD	Neutral	Chongyou Zhongshan Dinglin Temple
164	Tianqing Temple	Chaotian Palace	118.781481, 32.039201	He Zhu	1091 AD	Neutral	Ti Jinling Tianqing Temple Zhongfu Pavilion
165	Zhongshan	Zijin Mountain	118.859891, 32.076103	He Zhu	1091 AD	Neutral	Zhongshan Fayun Yan Shangren Liu Zhongcan You Caotang Temple
166	Caotang Temple	Zijin Mountain	118.859891, 32.076103	He Zhu	1091 AD	Neutral	Zhongshan Fayun Yan Shangren Liu Zhongcan You Caotang Temple
167	Beishan	Zijin Mountain	118.859891, 32.076103	He Zhu	1096 AD	Neutral	Zeng Seng Yan
168	Bailu Zhou	Bai Lu Village, Shazhouwei	118.683454, 31.995058	He Zhu	1096 AD	Positive	He Bie Qingliang He Shangren
169	Qingliang (Hermitage)	Qingliang Temple	118.767274, 32.055064	He Zhu	1096 AD	Neutral	Liubie Yan Shangren
170	Qingliang (Hermitage)	Qingliang Temple	118.767274, 32.055064	He Zhu	1096 AD	Neutral	Liubie Wang Xiansou
171	Stone City	Stone City Site Park	118.763203, 32.053073	He Zhu	1096 AD	Negative	Liezhou Shoufeng
172	Tingzhou (Bailu Zhou)	Bai Lu Village, Shazhouwei	118.683454, 31.995058	He Zhu	1096 AD	Negative	Liezhou Shoufeng
173	San Mountain	San Mountain Jiji	118.613197, 31.926343	He Zhu	1096 AD	Negative	Wanbo San Mountain Huigu Jian Yang Pengyou
174	Zhongshan	Zijin Mountain	118.859891, 32.076103	Chao Bu Zhi	1099 AD	Positive	Zhongshan You Shi Gu Ming
175	Banqiao	Banqiao	118.670161, 31.929072	Chao Bu Zhi	1102 AD	Negative	Zi Pu Fu Hu Zhi Banqiao Feng Du Mou Bo
176	Changmen (Changgan Gate)	Changgan Bridge	118.787985, 32.018008	Li Qingzhao	1128 AD	Negative	Xiao Chong Shan
177	Zijin Peak	Zijin Mountain	118.859891, 32.076103	Li Qingzhao	1129 AD	Negative	Lang Tao Sha Ling
178	Stone City	Stone City Site Park	118.763203, 32.053073	Lu You	1178 AD	Negative	Ye Bo Long Miao Hui Wang Jiankang You Gan
179	Jiang Ling's Residence	Near Huaiqing Bridge	118.80051,32.02995	Yang Wanli	1191 AD	Neutral	Xinhai New Year's Day, Sending Zhang Demao from Jiankang to Jiangling as Commander, Two Poems, Part One
180	Jin Ling Official Residence Back Garden	Ming City Wall Tai Cheng Scenic Area	118.802948, 32.068873	Yang Wanli	1191 AD	Neutral	Jinling Guan She Hou Pu San Ce Er Shou , Part One
181	Phoenix Terrace	Near Fengyou Temple	118.776896, 32.022283	Yang Wanli	1191 AD	Neutral	Deng Fenghuang Terrace
182	Bailu Zhou	Bai Lu Village, Shazhouwei	118.683454, 31.995058	Yang Wanli	1191 AD	Neutral	Deng Fenghuang Terrace
183	Wuyi (Alley)	Wuyi Alley	118.79601, 32.024914	Yang Wanli	1191 AD	Neutral	Deng Fenghuang Terrace
184	Houpu	Ming City Wall Tai Cheng Scenic Area	118.802948, 32.068873	Yang Wanli	1191 AD	Neutral	Shangsi Han Shi Tongri Houpu Xingsan De Shi Jueju, Part One
185	Yuhua Terrace	Yuhua Terrace Scenic Area	118.788054, 32.004004	Yang Wanli	1191 AD	Neutral	San Yue San Ri Shang Zhongxiang Fen Yin Zhi Xingsan De Shi Jueju, Part One
186	Jiang Palace	Daxing Palace	118.801229, 32.047847	Yang Wanli	1191 AD	Neutral	San Yue San Ri Shang Zhongxiang Fen Yin Zhi Xingsan De Shi Jueju, Part One
187	Tianxi Temple	Daxing Palace	118.801229, 32.047847	Yang Wanli	1191 AD	Neutral	San Yue San Ri Shang Zhongxiang Fen Yin Zhi Xingsan De Shi Jueju, Part One
188	Yuhua Terrace	Yuhua Terrace Scenic Area	118.788054, 32.004004	Yang Wanli	1191 AD	Neutral	San Yue San Ri Shang Zhongxiang Fen Yin Zhi Xingsan De Shi Jueju, Part One
189	Changan Bridge	Changan Bridge	118.787985, 32.018008	Yang Wanli	1191 AD	Neutral	San Yue San Ri Shang Zhongxiang Fen Yin Zhi Xingsan De Shi Jueju, Part One
190	Wuyi (Alley)	Wuyi Alley	118.79601, 32.024914	Yang Wanli	1191 AD	Neutral	San Yue San Ri Shang Zhongxiang Fen Yin Zhi Xingsan De Shi Jueju, Part One
191	Zhongshan	Zijin Mountain	118.859891, 32.076103	Yang Wanli	1191 AD	Negative	San Yue San Ri Shang Zhongxiang Fen Yin Zhi Xingsan De Shi Jueju, Part One
192	Stone City	Stone City Site Park	118.763203, 32.053073	Yang Wanli	1191 AD	Negative	San Yue San Ri Shang Zhongxiang Fen Yin Zhi Xingsan De Shi Jueju, Part One
193	Lake	Xuanwu Lake Park	118.803993, 32.076375	Yang Wanli	1191 AD	Neutral	Song Liu Jue Zhi Gui Shu
194	Stone City	Stone City Site Park	118.763203, 32.053073	Yang Wanli	1191 AD	Negative	Song Liu Jue Zhi Gui Shu
195	Dinglin Temple	Zijin Mountain	118.859891, 32.076103	Yang Wanli	1191 AD	Neutral	You Dinglin Temple Ji Jinggong Dushu Chu Si Shou, Part One
196	Zhongshan	Zijin Mountain	118.859891, 32.076103	Yang Wanli	1191 AD	Neutral	You Dinglin Temple Ji Jinggong Dushu Chu Si Shou, Part One
197	Dinglin Temple	Zijin Mountain	118.879487, 31.908179	Yang Wanli	1191 AD	Neutral	You Dinglin Temple Ji Jinggong Dushu Chu Si Shou, Part One
198	Dinglin Temple	Zijin Mountain	118.879487, 31.908179	Yang Wanli	1191 AD	Neutral	You Dinglin Temple Ji Jinggong Dushu Chu Si Shou, Part One
199	Dinglin Temple	Zijin Mountain	118.879487, 31.908179	Yang Wanli	1191 AD	Neutral	You Dinglin Temple Ji Jinggong Dushu Chu Si Shou, Part One
200	Banshan Temple	Hou Banshan Yuan Community	118.831856, 32.057128	Yang Wanli	1191 AD	Negative	Banshan Temple San Shou, Part One
201	Banshan Temple	Hou Banshan Yuan Community	118.831856, 32.057128	Yang Wanli	1191 AD	Negative	Banshan Temple San Shou, Part One
202	Banshan Temple	Hou Banshan Yuan Community	118.831856, 32.057128	Yang Wanli	1191 AD	Neutral	Banshan Temple San Shou, Part One
203	Zhongshan	Zijin Mountain	118.859891, 32.076103	Yang Wanli	1191 AD	Neutral	He Jiankang Shuai Yu Chu Gong Ying Baogong Paoyu Suiying
204	San Shen Mountain (San Mountain)	San Mountain Jiji	118.613197, 31.926343	Yang Wanli	1191 AD	Positive	Song Li Junliang Dazhu Out Shou Meizhou
205	Stone City	Stone City Site Park	118.763203, 32.053073	Yang Wanli	1191 AD	Positive	Pei Shouliu Yu Chu Gong Zongling Qian Jin Si You Qingliang Temple Ji Gu Shitou City San Shou, Part One
206	Qingliang Temple	Qingliang Temple	118.767274, 32.055064	Yang Wanli	1191 AD	Positive	Pei Shouliu Yu Chu Gong Zongling Qian Jin Si You Qingliang Temple Ji Gu Shitou City San Shou, Part One
207	Xinting	Jiangsu Second Normal University (Xiaohang Campus)	118.752542, 31.979729	Yang Wanli	1191 AD	Positive	Pei Shouliu Yu Chu Gong Zongling Qian Jin Si You Qingliang Temple Ji Gu Shitou City San Shou, Part One
208	Yuhua Terrace	Yuhua Terrace Scenic Area	118.788054, 32.004004	Yang Wanli	1191 AD	Neutral	Pei Shouliu Yu Chu Gong Zongling Qian Jin Si You Qingliang Temple Ji Gu Shitou City San Shou, Part One
209	Stone City (Shitou City)	Stone City Site Park	118.763203, 32.053073	Yang Wanli	1191 AD	Positive	Pei Shouliu Yu Chu Gong Zongling Qian Jin Si You Qingliang Temple Ji Gu Shitou City San Shou, Part One
210	Qingliang Temple	Qingliang Temple	118.767274, 32.055064	Yang Wanli	1191 AD	Positive	Pei Shouliu Yu Chu Gong Zongling Qian Jin Si You Qingliang Temple Ji Gu Shitou City San Shou, Part One
211	Bailu Zhou	Bai Lu Village, Shazhouwei	118.683454, 31.995058	Yang Wanli	1191 AD	Negative	Pei Shouliu Yu Chu Gong Zongling Qian Jin Si You Qingliang Temple Ji Gu Shitou City San Shou, Part One
212	Stone City	Stone City Site Park	118.76734, 32.056106	Yang Wanli	1191 AD	Negative	Pei Shouliu Yu Chu Gong Zongling Qian Jin Si You Qingliang Temple Ji Gu Shitou City San Shou, Part One
213	Qingliang Temple	Qingliang Temple	118.767274, 32.055064	Yang Wanli	1191 AD	Negative	Pei Shouliu Yu Chu Gong Zongling Qian Jin Si You Qingliang Temple Ji Gu Shitou City San Shou, Part One
214	Tai Cheng	Ming City Wall Tai Cheng Scenic Area	118.802948, 32.068873	Yang Wanli	1191 AD	Negative	Pei Shouliu Yu Chu Gong Zongling Qian Jin Si You Qingliang Temple Ji Gu Shitou City San Shou, Part One
215	Stone City (Shitou City)	Stone City Site Park	118.763203, 32.053073	Yang Wanli	1191 AD	Negative	Pei Shouliu Yu Chu Gong Zongling Qian Jin Si You Qingliang Temple Ji Gu Shitou City San Shou, Part One
216	Qingliang Temple	Qingliang Temple	118.767274, 32.055064	Yang Wanli	1191 AD	Negative	He Fu Jingren You Qingliang Temple
217	Dulong Ridge	Zijin Mountain	118.859891, 32.076103	Yang Wanli	1191 AD	Positive	Xia Ri Zaying
218	Xinting	Jiangsu Second Normal University (Xiaohang Campus)	118.752542, 31.979729	Yang Wanli	1191 AD	Negative	Xinting Song Ke
219	Zhongshan	Zijin Mountain	118.859891, 32.076103	Yang Wanli	1191 AD	Negative	Xinting Song Ke
220	Qinhuai	Qinhuai River	118.755304, 32.068474	Yang Wanli	1191 AD	Neutral	Xie Yu Chu Gong Song Qixi Jiu Guo Mi Shi Hua Sheng Er Shou Qiyi
221	Li Shui	Li Shui District, Nanjing City	119.0344, 31.659496	Yang Wanli	1191 AD	Negative	Ru Li Shui Jie Yue Houzi
222	Xinting	Jiangsu Second Normal University (Xiaohang Campus)	118.752542, 31.979729	Yang Wanli	1191 AD	Negative	Su Mu Niu Ting Qin Tai Shi Fen An
223	Mu Niu Ting Qin Tai Shi Fen An	Jiangsu Second Normal University (Xiaohang Campus)	118.752542, 31.979729	Yang Wanli	1191 AD	Negative	Su Mu Niu Ting Qin Tai Shi Fen An
224	Zhongshan	Zijin Mountain	118.859891, 32.076103	Yang Wanli	1191 AD	Neutral	Zao Chuo Xinlin Wang Jian Zhongshan
225	Xinting	Jiangsu Second Normal University (Xiaohang Campus)	118.752542, 31.979729	Yang Wanli	1191 AD	Neutral	Er Zi Xin
226	Liu Yi Dan An	Jiangsu Second Normal University (Xiaohang Campus)	118.752542, 31.979729	Yang Wanli	1191 AD	Neutral	Song Sun Congzhi Si Ye Chi Jie Hunan Er Shou, Part One
227	Zhongfu (Gate)	Zhongfu Gate	118.754144, 32.097153	Yang Wanli	1192 AD	Neutral	He Xie Shihuzhuang Jie Er Shi Yun Qiyi
228	Nan Yuan	Jiqing Gate	118.77494, 32.025344	Yang Wanli	1192 AD	Neutral	Ling Ke Nan Yuan Er Shou Qiyi
229	Qingliang Temple	Qingliang Temple	118.767274, 32.055064	Yang Wanli	1192 AD	Negative	He Yu Chugong Qingliang Temple Quan Nong
230	Stone City (Shitou City)	Stone City Site Park	118.763203, 32.053073	Yang Wanli	1192 AD	Negative	He Yu Chugong Qingliang Temple Quan Nong
231	Fuguilou	Stone City Site Park	118.763203, 32.053073	Yang Wanli	1192 AD	Neutral	Yu Cigong You Fuguilou
232	Niushou Mountain	Niushou Mountain	118.765386, 31.915365	Yang Wanli	1192 AD	Neutral	Han Shi Qian Yi Ri Xingbu Guo Niushou Mountain Qi Shou, Part One
233	Niushou Mountain	Niushou Mountain	118.765386, 31.915365	Yang Wanli	1192 AD	Neutral	Han Shi Qian Yi Ri Xingbu Guo Niushou Mountain Qi Shou, Part Two
234	Niushou Mountain	Niushou Mountain	118.765386, 31.915365	Yang Wanli	1192 AD	Negative	Han Shi Qian Yi Ri Xingbu Guo Niushou Mountain Qi Shou, Part Three
235	Niushou Mountain	Niushou Mountain	118.765386, 31.915365	Yang Wanli	1192 AD	Negative	Han Shi Qian Yi Ri Xingbu Guo Niushou Mountain Qi Shou, Part Four
236	Changan Bridge	Changan Bridge	118.787985, 32.018008	Yang Wanli	1192 AD	Negative	Han Shi Qian Yi Ri Xingbu Guo Niushou Mountain Qi Shou, Part Four
237	Niushou Mountain	Niushou Mountain	118.765386, 31.915365	Yang Wanli	1192 AD	Negative	Han Shi Qian Yi Ri Xingbu Guo Niushou Mountain Qi Shou, Part Five
238	Niushou Mountain	Niushou Mountain	118.765386, 31.915365	Yang Wanli	1192 AD	Neutral	Han Shi Qian Yi Ri Xingbu Guo Niushou Mountain Qi Shou, Part Six
239	Niushou Mountain	Niushou Mountain	118.765386, 31.915365	Yang Wanli	1192 AD	Negative	Han Shi Qian Yi Ri Xingbu Guo Niushou Mountain Qi Shou, Part Seven
240	Qiyin Temple	Near Hengshan	118.811651, 31.650849	Yang Wanli	1192 AD	Neutral	Su Jinling Zhen Qiyin Temple Wang Hengshan
241	Hengshan	Hengshan Scenic Area	118.811651, 31.650849	Yang Wanli	1192 AD	Neutral	Su Jinling Zhen Qiyin Temple Wang Hengshan
242	Qiyin Temple	Near Hengshan	118.811651, 31.650849	Yang Wanli	1192 AD	Neutral	Mingfa Qiyin Temple
243	Jinsha Zhou (Bailu Zhou)	Bai Lu Village, Shazhouwei	118.683454, 31.995058	Yang Wanli	1192 AD	Neutral	Mingfa Qiyin Temple
244	Yejia Bridge	Bai Lu Village, Shazhouwei	118.683454, 31.995058	Yang Wanli	1192 AD	Neutral	Xiao Guo Yejia Bridge Er Shou, Part One
245	Jiuhua Mountain	Jiuhua Mountain Park	118.814381, 32.06604	Yang Wanli	1192 AD	Neutral	Zi Jinling De Jun Xi Gui Xiaofa Meigen Market Zhou Zhong Jinhuashan Jin Tui Ge
246	Wangfu Mountain	Jiuhua Mountain Park	118.814381, 32.06604	Zhang Xiaoxiang	1156 AD	Negative	Nian Nu Jiao Er
247	Chaoyang Pavilion	Near Zhongshanmen	118.832359, 32.044929	Zhang Xiaoxiang	1164 AD	Negative	Zhang Zhongqin Chaoyang Pavilion
248	Imperial Road	Zhonghua Road	118.790397, 32.026711	Zhang Xiaoxiang	1164 AD	Negative	Zhang Zhongqin Chaoyang Pavilion
249	Wucheng	Daxing Palace	118.801229, 32.047847	Zhang Xiaoxiang	1164 AD	Negative	Zhang Zhongqin Chaoyang Pavilion
250	Bai Men (Xuanyang Gate)	Changfu Street Subway Station (tentative)	118.798793, 32.04006	Zhang Xiaoxiang	1164 AD	Negative	Zhang Zhongqin Chaoyang Pavilion
251	Cuiping Mountain	Cuiping Mountain	118.792259, 31.934324	Qiu Chong	1166 AD	Neutral	Ye Jin Men Er Shou Wei Han Cao Wujiao Shou
252	Zhongshan	Zijin Mountain	118.859891, 32.076103	Xin Qiji	1169 AD	Neutral	Man Jiang Hong Wu Jiankang Shi Zhidaolou Shang Fu
253	Qingxi	Qingxi Road	118.829569, 32.050481	Xin Qiji	1169 AD	Neutral	Man Jiang Hong Wu Jiankang Shi Zhidaolou Shang Fu
254	Shangxin Pavilion	Shangxin Pavilion	118.775025, 32.0349	Xin Qiji	1169 AD	Negative	Nian Nu Jiao San Deng Jiankang Shangxin Pavilion, Cheng Shi Liuzhi Daoyi
255	Dongshan	Jiangning Dongshan	118.851794, 31.958522	Xin Qiji	1169 AD	Negative	Nian Nu Jiao San Deng Jiankang Shangxin Pavilion, Cheng Shi Liuzhi Daoyi
256	Jiangshan	Zijin Mountain	118.859891, 32.076103	Xin Qiji	1174 AD	Neutral	Yijian Mei Er
257	Shangxin Pavilion	Shangxin Pavilion	118.775025, 32.0349	Xin Qiji	1174 AD	Negative	Bosama Si Jiankang Shangxin Pavilion, Cheng Ye Shengxiang Fu
258	Shangxin Pavilion	Shangxin Pavilion	118.775025, 32.0349	Xin Qiji	1174 AD	Negative	Shuilong Yin San Deng Jiankang Shangxin Pavilion
259	Shangxin Pavilion	Shangxin Pavilion	118.775025, 32.0349	Xin Qiji	1174 AD	Negative	Shuilong Yin San Deng Jiankang Shangxin Pavilion
260	Zhangwang Temple	Zhangwang Temple	118.786019, 32.107373	Ye Shi	1207 AD	Neutral	Duo Yu Ti Zhangwang Temple
261	Phoenix Terrace	Near Fengyou Temple	118.776896, 32.022283	Liu Guo	1190 AD	Negative	Ti Fenghuang Terrace
262	Shangxin Pavilion	Shangxin Pavilion	118.775025, 32.0349	Liu Guo	1190 AD	Negative	Shangxin Pavilion
263	Bailu Zhou	Bai Lu Village, Shazhouwei	118.683454, 31.995058	Liu Guo	1190 AD	Negative	Guan Bailu Zhou Fengtao
264	Mufu	Mufu Mountain	118.78774, 32.125086	Dai Fuguo	1217 AD	Neutral	Ji Liu Qianjin
265	Phoenix Terrace	Near Fengyou Temple	118.776896, 32.022283	Dai Fuguo	1217 AD	Negative	Fenghuang Terrace
266	Zhongshan	Zijin Mountain	118.859891, 32.076103	Dai Fuguo	1217 AD	Negative	Fenghuang Terrace
267	Banshan (Temple)	Hou Banshan Yuan Community	118.831856, 32.057128	Dai Fuguo	1217 AD	Negative	Tong Zeng Jingjian Jinling Denglan
268	Pukou	Near Shuiximen	118.758862, 32.038771	Yan Yu	1228 AD	Negative	Zhou Zhong Ji Yangyang Guoren
269	Wuyi Yuan (Alley)	Wuyi Alley	118.79601, 32.024914	Wu Qian	1234 AD	Negative	Man Jiang Hong Wu Jinling Wuyi Yuan
270	Wuyi Yuan (Alley)	Wuyi Alley	118.79601, 32.024914	Wu Qian	1249 AD	Negative	Man Jiang Hong Yi Wuyi Yuan
271	Yuhua Terrace	Yuhua Terrace Scenic Area	118.788054, 32.004004	Wu Qian	1249 AD	Negative	Man Jiang Hong Er Yuhua Terrace, Using Previous Rhyme
272	Zhongshan (Mountain)	Zijin Mountain	118.859891, 32.076103	Wen Tianxiang	1279 AD	Negative	Jiankang
273	Qingxi	Qianhu Park	118.839442, 32.054041	Wen Tianxiang	1279 AD	Negative	Jiankang
274	Tai Cheng	Ming City Wall Tai Cheng Scenic Area	118.802948, 32.068873	Wen Tianxiang	1279 AD	Negative	Jiankang
275	Li Gong	Daxing Palace	118.801229, 32.047847	Wen Tianxiang	1279 AD	Negative	Jinling Post One
276	Hou Shan	Zijin Mountain	118.859891, 32.076103	Wen Tianxiang	1279 AD	Negative	Man Jiang Hong Yi, Following Wang Furen's "Man Jiang Hong" Rhyme, to Express the Intention of Hou Shan's "Qie Bo Ming"
277	Shangxin Pavilion	Shangxin Pavilion	118.775025, 32.0349	Wen Tianxiang	1279 AD	Negative	Fa Jiankang
278	Liu He Ding Mountain True Buddha Temple	Ding Mountain Temple	118.673289, 32.136658	He Zhu	1089 AD	Neutral	You Liuhe Ding Mountain True Buddha Temple
279	Ding Mountain Temple	Ding Mountain Temple	118.673289, 32.136658	He Zhu	1089 AD	Neutral	Ti Ding Mountain Temple Fayuan Shangren Wall
280	Shangxin Pavilion	Shangxin Pavilion	118.775025, 32.0349	Lu You	1178 AD	Negative	Deng Shangxin Pavilion
281	Bailu Zhou	Bai Lu Village, Shazhouwei	118.683454, 31.995058	Lu You	1178 AD	Negative	Deng Shangxin Pavilion
282	Guabu	Guabu Mountain Scenic Area, National Geological Park	118.901297, 32.256328	Lu You	1178 AD	Negative	Deng Shangxin Pavilion
283	Stone City (Shitou City)	Stone City Site Park	118.763203, 32.053073	Lu You	1178 AD	Negative	Deng Shangxin Pavilion
284	Shijiu Lake	Shijiu Lake	118.923946, 31.475119	Yang Wanli	1191 AD	Neutral	Wei Ding Zi Shi Jie, Part One
285	Shijiu Lake	Shijiu Lake	118.923946, 31.475119	Yang Wanli	1191 AD	Neutral	Wei Ding Zi Shi Jie, Part Two
286	Shijiu Lake	Shijiu Lake	118.923946, 31.475119	Yang Wanli	1191 AD	Neutral	Wei Ding Zi Shi Jie, Part Three
287	Shijiu Lake	Shijiu Lake	118.923946, 31.475119	Yang Wanli	1191 AD	Neutral	Wei Ding Zi Shi Jie, Part Four
288	Shijiu Lake	Shijiu Lake	118.923946, 31.475119	Yang Wanli	1191 AD	Neutral	Wei Ding Zi Shi Jie, Part Five
289	Shijiu Lake	Shijiu Lake	118.923946, 31.475119	Yang Wanli	1191 AD	Neutral	Wei Ding Zi Shi Jie, Part Six
290	Shijiu Lake	Shijiu Lake	118.923946, 31.475119	Yang Wanli	1191 AD	Neutral	Wei Ding Zi Shi Jie, Part Seven
291	Shijiu Lake	Shijiu Lake	118.923946, 31.475119	Yang Wanli	1191 AD	Neutral	Wei Ding Zi Shi Jie, Part Eight
292	Shijiu Lake	Shijiu Lake	118.923946, 31.475119	Yang Wanli	1191 AD	Neutral	Wei Ding Zi Shi Jie, Part Nine
293	Shijiu Lake	Shijiu Lake	118.923946, 31.475119	Yang Wanli	1191 AD	Neutral	Wei Ding Zi Shi Jie Part Ten
294	Shijiu Lake	Shijiu Lake	118.923946, 31.475119	Yang Wanli	1191 AD	Neutral	Wei Ding Zi Shi Jie, Part Two
295	Kongzhen	Kongzhen Old Street	119.0344, 31.659496	Yang Wanli	1191 AD	Neutral	Su Kongzhen Guanyu Yuzhong Zhizhi Wu Shou, Part Two
296	Kongzhen	Kongzhen Old Street	119.0344, 31.659496	Yang Wanli	1191 AD	Neutral	Su Kongzhen Guanyu Yuzhong Zhizhi Wu Shou, Part Three
297	Kongzhen	Kongzhen Old Street	119.0344, 31.659496	Yang Wanli	1191 AD	Neutral	Su Kongzhen Guanyu Yuzhong Zhizhi Wu Shou, Part Four
298	Kongzhen	Kongzhen Old Street	119.0344, 31.659496	Yang Wanli	1191 AD	Neutral	Su Kongzhen Guanyu Yuzhong Zhizhi Wu Shou, Part Five
299	Qiqiao	Qiqiao	119.000439, 31.392352	Yang Wanli	1191 AD	Neutral	Fa Kongzhen Chen Chai Qiqiao Dao Zhong Jixing Shi Shou, Part One
300	Qiqiao	Qiqiao	119.0344, 31.659496	Yang Wanli	1191 AD	Negative	Fa Kongzhen Chen Chai Qiqiao Dao Zhong Jixing Shi Shou, Part Two
301	Qiqiao	Qiqiao	119.0344, 31.659496	Yang Wanli	1191 AD	Neutral	Fa Kongzhen Chen Chai Qiqiao Dao Zhong Jixing Shi Shou, Part Three
302	Qiqiao	Qiqiao	119.0344, 31.659496	Yang Wanli	1191 AD	Neutral	Fa Kongzhen Chen Chai Qiqiao Dao Zhong Jixing Shi Shou, Part Four
303	Qiqiao	Qiqiao	119.0344, 31.659496	Yang Wanli	1191 AD	Neutral	Fa Kongzhen Chen Chai Qiqiao Dao Zhong Jixing Shi Shou, Part Five
304	Qiqiao	Qiqiao	119.0344, 31.659496	Yang Wanli	1191 AD	Neutral	Fa Kongzhen Chen Chai Qiqiao Dao Zhong Jixing Shi Shou, Part Six
305	Qiqiao	Qiqiao	119.0344, 31.659496	Yang Wanli	1191 AD	Neutral	Fa Kongzhen Chen Chai Qiqiao Dao Zhong Jixing Shi Shou, Part Seven
306	Qiqiao	Qiqiao	119.0344, 31.659496	Yang Wanli	1191 AD	Neutral	Fa Kongzhen Chen Chai Qiqiao Dao Zhong Jixing Shi Shou, Part Eight
307	Qiqiao	Qiqiao	119.0344, 31.659496	Yang Wanli	1191 AD	Neutral	Fa Kongzhen Chen Chai Qiqiao Dao Zhong Jixing Shi Shou, Part Nine
308	Qiqiao	Qiqiao	119.0344, 31.659496	Yang Wanli	1191 AD	Neutral	Fa Kongzhen Chen Chai Qiqiao Dao Zhong Jixing Shi Shou, Part Ten
