# Supplementary material for: Spatiotemporal distribution characteristics of Nanjing place names—Based on data mining of Tang-Song poetry and online travelogues
Source: PLoS One. 2025 Feb 24;20(2):e0319244. doi: 10.1371/journal.pone.0319244 (PMC12005594; doi:10.1371/journal.pone.0319244)
Supplement: S2 File — (XLSX) [file pone.0319244.s002.xlsx]

## Sheet: Sheet1
No.	Attraction	Number of travelogues	Latitude and Longitude (E, N）
1	Confucius Temple	1486	118.79543, 32.026944
2	Qinhuai River	1253	118.798002, 32.027162
3	Jiming Temple	977	118.801861, 32.067125
4	Laomen East	810	118.794132, 32.018015
5	Xuanwu Lake	789	118.806018, 32.076868
6	Nanjing Museum	672	118.83165, 32.046772
7	Presidential Palace	670	118.803834, 32.050564
8	Sun Yat-sen Mausoleum	648	118.859755, 32.06641
9	Ming Xiaoling Mausoleum	598	118.841221, 32.052625
10	LIBRAIRIE AVANT-GARDE	591	118.779954, 32.056819
11	Music Terrace	543	118.861875, 32.060674
12	Wutong Avenue (Purple Mountain Mountain)	431	118.852126, 32.05223
13	Qixia Mountain	401	118.976373, 32.163867
14	Tangshan	398	119.036688, 32.076308
15	Meiling Palace	328	118.853133, 32.051186
16	Zhonghua Gate	323	118.788191, 32.019008
17	Gongyuan	311	118.797077, 32.027562
18	Porcelain Tower of Nanjing	303	118.789441, 32.01544
19	Shijiu Lake	299	118.923946, 31.475119
20	Purple Mountain	281	118.859891, 32.076103
21	Niushou Mountain	264	118.750198, 31.904998
22	Zhan Garden	230	118.791517, 32.027335
23	Yuejiang Tower	211	118.75312, 32.099764
24	Wuyi Lane	207	118.79601, 32.024914
25	Chaotian Palace	175	118.781593, 32.039135
26	Xinjiekou	162	118.790606, 32.047295
27	Zhongshan Scenic Area	159	118.859406, 32.069291
28	Gulou	144	118.789988, 32.064941
29	Yihelu	136	118.773583, 32.06959
30	Gucheng Lake	136	118.962283, 31.284734
31	Meihua Hill	127	118.845675, 32.056793
32	Foding Palace	116	118.748185, 31.918924
33	Six Dynasties Museum	112	118.805928, 32.049002
34	Bailuzhou	111	118.80156, 32.024406
35	Qixia Temple	99	118.961053, 32.156116
36	Nanjing City Wall	92	118.808566, 32.067796
37	Nanjing Yangtze River Bridge	90	118.748382, 32.12017
38	Deji Plaza	86	118.791323, 32.05024
39	Fang Mountain	84	118.884227, 31.901819
40	Ming Palace	82	118.824371, 32.047651
41	Southeast University (Sipailou Campus)	63	118.800284, 32.061148
42	Mochou Lake	62	118.765596, 32.043276
43	Xiqanli	62	118.787961, 32.031203
44	Nanjing Happy Valley	60	119.003834, 32.169516
45	Linggu Scenic Area	42	118.874542, 32.061199
46	Zifeng Tower	39	118.789455, 32.067118
47	Nanjing University (Gulou Campus)	35	118.786007, 32.06143
48	Jiangsu Garden Expo Park	34	119.01681, 32.080416
49	Li Xiangjun's Former Residence	34	118.795124, 32.024835
50	Nanjing Massacre Memorial Hall	33	118.749248, 32.041083
51	Jiangning Weaving Museum	32	118.800466, 32.048611
52	Zhongshan Botanical Garden	28	118.837679, 32.060434
53	Mingwa Lane	27	118.789003, 32.041517
54	Ke Lane	26	118.802277, 32.045634
55	Yujiao	21	118.672325, 31.980174
56	Bu Laocun	21	118.616498, 32.098005
57	Jiangxinzhou	20	118.710073, 32.038541
58	Qingliang Mountain	17	118.76734, 32.056106
59	Nanjing Library	15	118.802104, 32.0483
60	Jiangsu Provincial Art Museum	15	118.805187, 32.047859
61	Hongshan Zoo	13	118.809396, 32.098252
62	Jin Chuang Book City	12	118.812733, 32.052111
63	Wuchao Gate Park	12	118.824055, 32.044376
64	Jiangjun Mountain	10	118.777021, 31.937193
65	Poly Grand Theatre	9	118.714842, 31.997625
66	Nanjing Forestry University	8	118.823369, 32.085309
67	Xiaguan Dock	7	118.740411, 32.094476
68	Nanjing Normal University (Sui Yuan Campus)	6	118.773988, 32.059149
69	YanziJi Park	6	118.824179, 32.153284
70	Nanjing Underwater World	3	118.851561, 32.059386
71	Tianque Mountain	3	118.748639, 31.918177
72	Nanjing Brocade Museum of China	2	118.75142, 32.04212
